# Supplementary material for: Chloroquine Potentiates the Chemotherapeutic Effect of Carboplatin and ATR/Chk1 Inhibitors by Increasing the Replication Stress
Source: Int J Mol Sci. 2026 Jan 15;27(2):856. doi: 10.3390/ijms27020856 (PMC12840919; doi:10.3390/ijms27020856)
Supplement: Supplementary file 1 [file ijms-27-00856-s001.zip]

Archive with 1 entries (1 files):
- ijms-4041585-supplementary.pdf
